# Supplementary material for: Single- and Multi-Trait GWASs Combined with Genetic Parameter Estimation Reveal Candidate Genes for Body Conformation Traits in Sika Deer (Cervus nippon)
Source: Animals (Basel). 2026 Apr 27;16(9):1325. doi: 10.3390/ani16091325 (PMC13162871; doi:10.3390/ani16091325)
Supplement: Supplementary file 1 [file animals-16-01325-s001.zip]

Archive with 2 entries (2 files):
- animals-4262535 Supplement information.xlsx
- Supplement information.pdf
