# Supplementary material for: Single- and Multi-Trait GWASs Combined with Genetic Parameter Estimation Reveal Candidate Genes for Body Conformation Traits in Sika Deer (Cervus nippon)
Source: Animals (Basel). 2026 Apr 27;16(9):1325. doi: 10.3390/ani16091325 (PMC13162871; doi:10.3390/ani16091325)
Supplement: Supplementary file 1 [file animals-16-01325-s001.zip › animals-4262535 Supplement information.xlsx]

## Sheet: Table S1
Table S1. Significant loci and genes identified by single- and multi-trait GWAS
Chr	SNP	Position (bp)	Location	Nearby genes	Stage	Traits	P-value	PVE1	PVE2	PVE3	PVE4	PVE5
1	chr1:59331104	59331104	Exonic	KIAA1549L	1	TL	3.99e-06	0.11408
1	chr1:43218331	43218331	​Intergenic	OR2D2, OR10A4, OR10A5	2	BW-CD	3.62e-06	0.0767313	2.09965
1	chr1:60696026	60696026	​Intergenic	--	2	BW-CD	2.96e-06	0.0507694	1.38924
2	chr2:45616044	45616044	Intronic	Kcnq1	1	FW	8.76e-06	0.0549841
2	chr2:45616044	45616044	Intronic	Kcnq1	1	HL-FW	4.98e-06	0.130918	0.1841
2	chr2:41004298	41004298	​Intergenic	CK068, DRAP1, SART1, SUGT1, Eif1ad, BANF1, CST6, CATSPER1	2	HHGR	7.88e-06	0.0668827
2	chr2:7415017	7415017	​Intergenic	--	2	HL-HHD	7.69e-07	0.0874904	0.189057
2	chr2:7415017	7415017	​Intergenic	--	2	HL-FW-HHD	5.42e-06	0.0899476	0.126486	0.194367
2	chr2:31206773	31206773	​Intergenic	ETS1	3	CC	3.99e-06	0.0726188
2	chr2:28497828	28497828	​Intergenic	ASPX, SSLP1	3	HHGL	1.82e-06	0.066216
2	chr2:7436366	7436366	​Intergenic	--	3	BW-BL	4.82e-06	0.0180611	0.159361
2	chr2:2718226	2718226	​Intergenic	Lxn, ME3	3	BW-CC-CD	7.7e-06	0.0566064	0.171579	1.54896
3	chr3:34557658	34557658	​Intergenic	--	2	BH-BL	6.64e-06	0.0718636	0.0435753
3	chr3:50931893	50931893	​Intergenic	ATP23	3	BW-BL-CD	9.81e-07	0.0400973	0.353796	1.09721
3	chr3:50931893	50931893	​Intergenic	ATP23	3	BW-BH-BL-CD	5.15e-06	0.0397722	0.578744	0.350928	1.08832
3	chr3:50931893	50931893	​Intergenic	ATP23	3	BW-BL-CC-CD	6.34e-06	0.0445618	0.393188	0.135071	1.21938
4	chr4:96322944	96322944	​Intergenic	POP4, HYDIN	1	TL	7.11e-08	0.155757
4	chr4:34110417	34110417	​Intergenic	--	2	BW-CD	2.54e-06	0.00021947	0.0060055
4	chr4:5394699	5394699	​Intergenic	ZNF416, ZNF530, ZNF551, ZNF134	2	BW-CD	3.6e-11	0.0033045	0.0904232
4	chr4:126218621	126218621	​Intergenic	FZD8, GJD4, FZD8	2	HL-FW-HHD	4.63e-06	0.000354854	0.000499003	0.0007668
4	chr4:120545321	120545321	Intronic	MALRD1, KIAA1217	3	BH-BL-CC	9.53e-06	0.0055608	0.00337186	0.00115832
4	chr4:43830498	43830498	​Intergenic	--	3	HHGL	6.29e-07	0.0856257
4	chr4:43830498	43830498	​Intergenic	--	3	HHGL-HHGR	2.76e-06	0.0821122	0.0827015
4	chr4:52754958	52754958	​Intergenic	DD3, BFSP1, MPCP, Slc6a9	3	BW-BH-CC	1.85e-06	0.0310793	0.452249	0.0942042
4	chr4:52754958	52754958	​Intergenic	DD3, BFSP1, MPCP, Slc6a9	3	BW-BH-BL-CC	1.08e-11	0.0390651	0.568454	0.344689	0.11841
4	chr4:52754958	52754958	​Intergenic	DD3, BFSP1, MPCP, Slc6a9	3	BW-BH-CC-CD	5.47e-06	0.0139096	0.202405	0.0421613	0.380619
5	chr5:117901551	117901551	Intronic	USP36, TIMP2	1	FW	6.67e-06	0.0711457
5	chr5:122551291	122551291	Intronic	SLC39A11	2	BH	4.53e-06	0.08445
5	chr5:104006254	104006254	Intronic	NPEPPS, KPNB1	2	BH-CC-CD	6.6e-06	0.00153374	0.00031948	0.00288417
5	chr5:129571236	129571236	​Intergenic	LV107, ZNF280B, LV001	3	BW-BH-CC-CD	3.67e-10	0.0250582	0.364633	0.0759535	0.685685
6	chr6:37954108	37954108	​Intergenic	--	1	CD	6.65e-06	0.0354897
6	chr6:29613521	29613521	Intronic	DCK, Mob1b	1	BW-BL-CC	4.6e-07	0.0903833	0.797491	0.27396
6	chr6:29613521	29613521	Intronic	DCK, Mob1b	1	BW-BL-CC-CD	6.17e-07	0.0899008	0.793234	0.272497	2.46002
6	chr6:29613521	29613521	Intronic	DCK, Mob1b	1	BW-BH-CC	6.54e-07	0.0890092	1.29521	0.269795
6	chr6:29613521	29613521	Intronic	DCK, Mob1b	1	BW-BH-CC-CD	1.95e-06	0.089613	1.304	0.271625	2.45214
6	chr6:29613521	29613521	Intronic	DCK, Mob1b	1	BW-CC-CD	7e-06	0.0894631	0.27117	2.44804
6	chr6:36569190	36569190	Intronic	--	1	HL	4.37e-06	0.297688
6	chr6:36569190	36569190	Intronic	--	1	HL-FW	9.91e-06	0.295222	0.415148
6	chr6:36569190	36569190	Intronic	--	1	HL-HHD	6.81e-07	0.281856	0.609059
6	chr6:36569190	36569190	Intronic	--	1	HL-FW-HHD	1.38e-06	0.284005	0.399374	0.613704
6	chr6:12661036	12661036	​Intergenic	MSX1	2	TL	8.68e-06	0.0947427
6	chr6:14786954	14786954	​Intergenic	KLHL8, AFF1	2	BW-CD	1.32e-06	0.0389776	1.06657
6	chr6:14830648	14830648	Intronic	KLHL8, AFF1	2	BW-CD	1.32e-06	0.0389776	1.06657
6	chr6:31281347	31281347	Intronic	UGT2C1, UGT2B31, UGT2B4	3	BW-CC	2.43e-06	0.0575206	0.17435
6	chr6:31281347	31281347	Intronic	UGT2C1, UGT2B31, UGT2B4	3	BW-BH-CC	3.64e-06	0.0409035	0.595204	0.123982
6	chr6:31281347	31281347	Intronic	UGT2C1, UGT2B31, UGT2B4	3	BW-BH-BL-CC	6.1e-06	0.0433092	0.630211	0.382136	0.131274
6	chr6:1029684	1029684	​Intergenic	SLBP, TMEM129, TACC3	3	BW-CD	5.94e-06	0.00297183	0.0813202
6	chr6:1029684	1029684	​Intergenic	SLBP, TMEM129, TACC3	3	BW-BL-CD	2.3e-06	0.00378242	0.033374	0.103501
6	chr6:1029684	1029684	​Intergenic	SLBP, TMEM129, TACC3	3	BW-CC-CD	9.34e-06	0.00342896	0.0103935	0.0938292
6	chr6:2446436	2446436	Intronic	RGS12, Dok7, Lrpap1	3	BW-BL-CD	7.53e-06	0.000865886	0.00764009	0.0236938
7	chr7:25840588	25840588	​Intergenic	EFHC1, PAQR8	1	TL	8.71e-06	0.0983589
7	chr7:8523965	8523965	Intronic	PHACTR1	2	BW-CD	3.32e-06	0.093719	2.5645
7	chr7:21300993	21300993	​Intergenic	TRIM26, HA1B	2	BW-CD	1.81e-07	0.0050129	0.137172
7	chr7:1583552	1583552	​Intergenic	SERPINB6, SERPINB9, SERPINB1, NQO2	3	BW-BH-CC-CD	1.81e-08	0.0552847	0.804473	0.167573	1.5128
7	chr7:16465534	16465534	​Intergenic	--	3	BW-BH-CD	5.74e-12	0.0489829	0.712771	1.34035
7	chr7:16465534	16465534	​Intergenic	--	3	BW-BH-CC-CD	2.4e-15	0.0274436	0.399344	0.083184	0.750959
7	chr7:24099847	24099847	Intronic	BTN1A1, C4, CYP21, C4A	3	BW-BH-CC-CD	8.52e-10	0.0289772	0.42166	0.0878323	0.792923
7	chr7:26602894	26602894	​Intergenic	--	3	BW-BL	9.58e-06	0.116386	1.02693
7	chr7:26602894	26602894	​Intergenic	--	3	BW-CD	1.83e-06	0.13176	3.60543
7	chr7:26602894	26602894	​Intergenic	--	3	BW-BH-CD	5.68e-06	0.13246	1.92748	3.62459
7	chr7:26602894	26602894	​Intergenic	--	3	BW-BL-CD	3.73e-06	0.129695	1.14435	3.54893
7	chr7:26602894	26602894	​Intergenic	--	3	BW-CC-CD	6.9e-06	0.13161	0.398922	3.60134
7	chr7:26602894	26602894	​Intergenic	--	3	BW-BH-BL-CD	7.8e-06	0.131865	1.91882	1.1635	3.60831
8	chr8:31842558	31842558	​Intergenic	Cul3	1	HL	7.7e-06	0.183783
8	chr8:31842558	31842558	​Intergenic	Cul3	1	HL-HHD	4.9e-09	0.189242	0.408931
8	chr8:31842558	31842558	​Intergenic	Cul3	1	HL-FW	1.01e-07	0.183272	0.257722
8	chr8:31842558	31842558	​Intergenic	Cul3	1	HL-FW-HHD	7.2e-09	0.188849	0.265564	0.408082
8	chr8:32649543	32649543	Intronic	NYAP2	1	HHGL	5.82e-06	0.0304954
8	chr8:32649543	32649543	Intronic	NYAP2	1	HHGR	4.96e-06	0.0309432
8	chr8:32649543	32649543	Intronic	NYAP2	1	HHGL-HHGR	7.34e-06	0.0307449	0.0309655
8	chr8:32674220	32674220	Intronic	NYAP2	1	HHGL	9.93e-06	0.0317183
8	chr8:1462861	1462861	​Intergenic	TMEFF2	2	BH-CC	7.84e-06	0.0214903	0.00447645
8	chr8:18657956	18657956	​Intergenic	MTF2	2	CC-CD	4.6e-06	0.00266415	0.0240511
8	chr8:18657956	18657956	​Intergenic	MTF2	2	BL-CC-CD	2.6e-06	0.00786182	0.00270074	0.0243815
8	chr8:18746563	18746563	​Intergenic	--	2	CC-CD	8.87e-06	0.0200868	0.181337
8	chr8:18746563	18746563	​Intergenic	--	2	BL-CC-CD	8.31e-06	0.000292069	0.000100334	0.00090578
8	chr8:19489225	19489225	Intronic	ERBB4	2	CC-CD	4.86e-06	0.0179718	0.162244
8	chr8:25185910	25185910	​Intergenic	--	2	CC-CD	6.36e-06	0.0304599	0.274982
8	chr8:12961351	12961351	Intronic	Pard3b	2	HL-FW-HHD	9.98e-06	0.0651899	0.0916715	0.140868
8	chr8:22151625	22151625	​Intergenic	--	3	BW-CD	9.76e-06	0.0971124	2.65735
8	chr8:25371197	25371197	​Intergenic	TNS1	3	BW-CD	3.18e-06	0.0764743	2.09262
8	chr8:25371197	25371197	​Intergenic	TNS1	3	BW-BL-CD	8.75e-06	0.0774534	0.683406	2.11941
8	chr8:25371197	25371197	​Intergenic	TNS1	3	BW-CC-CD	9.49e-06	0.0776807	0.235457	2.12563
9	chr9:103055379	103055379	​Intergenic	--	1	BW-CC	5.64e-06	0.0129112	0.0391349
9	chr9:104356215	104356215	​Intergenic	--	1	HL	1.37e-08	0.327233
9	chr9:104356215	104356215	​Intergenic	--	1	FW	1.78e-10	0.159491
9	chr9:104356215	104356215	​Intergenic	--	1	HL-FW	5.92e-12	0.323203	0.454496
9	chr9:104356215	104356215	​Intergenic	--	1	HL-FW	6.8e-12	0.323203	0.454496
9	chr9:104356215	104356215	​Intergenic	--	1	HL-HHD	6.38e-09	0.322713	0.697348
9	chr9:104356215	104356215	​Intergenic	--	1	HL-FW-HHD	3.61e-12	0.318128	0.447359	0.68744
9	chr9:83115125	83115125	​Intergenic	--	1	HHGL-HHGR	2.63e-08	0.00832388	0.00838362
9	chr9:65095993	65095993	Intronic	Cyfip2, NIPAL4	2	CD	9.17e-06	0.0567637
9	chr9:22544581	22544581	​Intergenic	CHSY3	3	CC	6.73e-06	0.0698518
9	chr9:3518636	3518636	Intronic	GATAD2A, Tssk6, YJEFN3, CILP2	3	BW-BL	4.99e-06	0.00177313	0.0156451
9	chr9:3518636	3518636	Intronic	GATAD2A, Tssk6, YJEFN3, CILP2	3	BW-BL-CD	5.66e-06	0.00123838	0.0109267	0.0338866
9	chr9:3518636	3518636	Intronic	GATAD2A, Tssk6, YJEFN3, CILP2	3	BW-BL-CC-CD	6.16e-06	0.00306948	0.0270834	0.00930387	0.0839924
9	chr9:41500450	41500450	Intronic	TCF3, UQCR11, MBD3, Mex3d, Plk5, ADAMTSL5, REEP6	3	CC-CD	4.8e-06	0.0312206	0.28185
9	chr9:41500450	41500450	Intronic	TCF3, UQCR11, MBD3, Mex3d, Plk5, ADAMTSL5, REEP6	3	BH-CC-CD	5.84e-06	0.00128418	0.000267497	0.00241488
10	chr10:3858173	3858173	Intronic	UBN1, PPL, SEC14L5	1	BW-BL-CC	6.51e-06	1.59467e-05	0.000140704	4.83357e-05
10	chr10:3858173	3858173	Intronic	UBN1, PPL, SEC14L5	1	BW-CC-CD	9.94e-06	4.86435e-07	1.47443e-06	1.33107e-05
10	chr10:55739	55739	​Intergenic	RHBDF1, SNRNP25, Polr3k, IL9R	2	BW-CD	1.21e-07	0.0275858	0.754849
10	chr10:13167445	13167445	Intronic	PLA2G10, BFAR, PARN	2	BW-CD	2.15e-08	0.00271216	0.0742148
10	chr10:21095434	21095434	​Intergenic	PRKCB	2	BW-CD	5.31e-06	0.0328758	0.899603
10	chr10:32906017	32906017	​Intergenic	STYXL1, TMEM120A, POR, RHBDD2	2	BW-CD	1.36e-07	0.0168094	0.459968
11	chr11:52831774	52831774	​Intergenic	--	1	HHGL-HHGR	7.98e-06	0.00703556	0.00708605
11	chr11:55994176	55994176	Intronic	CD8A, Rmnd5a	2	BW-CD	1.15e-06	0.00444487	0.121628
11	chr11:26464021	26464021	Intronic	OSR1	2	BW-BH-BL	8.1e-06	0.0224112	0.326116	0.197744
11	chr11:30262149	30262149	Intronic	KLHL29	3	CC-CD	7.2e-06	0.0125288	0.113106
12	chr12:25763636	25763636	Intronic	SEC14L5	1	BL-CC-CD	3.09e-06	0.000524396	0.000180144	0.00162628
12	chr12:25763636	25763636	Intronic	SEC14L5	1	BH-BL-CC-CD	2.54e-06	0.00240139	0.00145611	0.000500212	0.00451576
12	chr12:27001963	27001963	Intronic	AQR	2	FW	6.26e-06	0.0569941
13	chr13:63533603	63533603	​Intergenic	--	1	BW	8.66e-06	0.0975539
13	chr13:22230857	22230857	​Intergenic	Pax9	2	BH-CD	4.27e-06	0.0633868	0.119198
13	chr13:22230857	22230857	​Intergenic	Pax9	2	BH-CC-CD	5.8e-06	0.0633867	0.0132035	0.119197
13	chr13:60292417	60292417	Intronic	MEF2A	3	HHD	9.04e-06	0.0599317
13	chr13:7648362	7648362	​Intergenic	--	3	BW-CC	9.97e-06	0.0693281	0.21014
13	chr13:7648362	7648362	​Intergenic	--	3	BW-CC-CD	3.25e-06	0.0770118	0.233429	2.10733
13	chr13:2551914	2551914	​Intergenic	EXOC3L4, TRRAP, lbh, CDC42BPB	3	BW-CC-CD	5.33e-13	0.0119714	0.0362864	0.327583
13	chr13:43117363	43117363	Intronic	FAM154B, EFL1	3	BW-BH-CC-CD	1.97e-08	0.02091	0.304271	0.0633802	0.572176
13	chr13:21700441	21700441	Intronic	--	3	BH-BL-CC	7.81e-07	0.00186348	0.00112994	0.000388165
13	chr13:21700441	21700441	Intronic	--	3	BH-BL-CC-CD	2.12e-06	0.00190709	0.00115639	0.00039725	0.00358625
14	chr14:5706845	5706845	​Intergenic	--	1	BW-BH	9.66e-06	0.0289419	0.421147
14	chr14:36354241	36354241	​Intergenic	Dnm3	1	BW-BH-BL-CC	8.76e-06	0.0191756	0.279033	0.169195	0.058123
14	chr14:36388428	36388428	​Intergenic	--	1	BW-BH-BL-CC	8.76e-06	0.0191756	0.279033	0.169195	0.058123
14	chr14:61736074	61736074	​Intergenic	TRMT1L, Rnf2	1	BW-BH	4.52e-06	0.00172375	0.025083
14	chr14:61736074	61736074	​Intergenic	TRMT1L, Rnf2	1	BW-BH-BL-CC	3.16e-06	0.00222864	0.0324299	0.0196643	0.0067552
14	chr14:61736074	61736074	​Intergenic	TRMT1L, Rnf2	1	BW-BH-BL-CC-CD	2.87e-06	0.0021287	0.0309756	0.0187824	0.058249	0.058249
14	chr14:35577766	35577766	​Intergenic	FMO4, FMO1	2	TC	9.77e-13	24.8548
14	chr14:46648232	46648232	Intronic	PGFS, MMEL1, TTC34	3	CC	8.28e-06	0.0592901
15	chr15:15812525	15812525	​Intergenic	CABCOCO1	1	HL	1.05e-08	0.200706
15	chr15:15812525	15812525	​Intergenic	CABCOCO1	1	FW	8.76e-07	0.0553433
15	chr15:15812525	15812525	​Intergenic	CABCOCO1	1	HL-FW	2.54e-09	0.202121	0.284228
15	chr15:15812525	15812525	​Intergenic	CABCOCO1	1	HL-FW	9.01e-07	0.202121	0.284228
15	chr15:15812525	15812525	​Intergenic	CABCOCO1	1	HL-HHD	2.48e-08	0.194072	0.419369
15	chr15:15812525	15812525	​Intergenic	CABCOCO1	1	HL-FW-HHD	1.38e-08	0.193735	0.272434	0.41864
15	chr15:17672790	17672790	​Intergenic	JMJD1C, RPL12	1	BW-CC-CD	1.26e-06	0.0200266	0.0607024	0.548003
15	chr15:17672790	17672790	​Intergenic	JMJD1C, RPL12	1	BW-BL-CC-CD	4.08e-06	0.0203534	0.179587	0.0616928	0.556944
15	chr15:17672790	17672790	​Intergenic	JMJD1C, RPL12	1	BW-BH-CC-CD	5.39e-06	0.0186032	0.270703	0.0563879	0.509052
15	chr15:16852131	16852131	​Intergenic	--	2	CD	1.88e-06	0.062218
15	chr15:16852131	16852131	​Intergenic	--	2	BH-CD	9.64e-06	0.0321548	0.0604665
15	chr15:16852131	16852131	​Intergenic	--	2	BL-CD	9.16e-06	0.0121808	0.0377758
15	chr15:16852131	16852131	​Intergenic	--	2	CC-CD	4.92e-06	0.00809016	0.0730355
15	chr15:24556953	24556953	​Intergenic	PALD1, PRF1, ADAMTS14	2	BH	7.89e-06	0.0653039
15	chr15:60537996	60537996	​Intergenic	--	2	BH	3.71e-06	0.0768148
15	chr15:60718486	60718486	​Intergenic	NDUFB9, PYROXD2	2	FW	7.29e-06	0.063749
15	chr15:73706019	73706019	​Intergenic	--	2	HL-HHD	1.02e-06	0.0522969	0.113008
15	chr15:33842269	33842269	​Intergenic	CYP2C18	3	BW-BH-BL-CD	3.01e-14	0.0203119	0.295567	0.179221	0.555808
15	chr15:33842269	33842269	​Intergenic	CYP2C18	3	BW-BH-CC-CD	1.8e-08	0.0122715	0.178569	0.0371961	0.335795
16	chr16:5330340	5330340	​Intergenic	--	1	BH-CC	8.63e-06	0.0723792	0.0150767
16	chr16:14513255	14513255	​Intergenic	--	1	BW-BH-CC	6.75e-06	0.0589578	0.857921	0.178706
16	chr16:14513255	14513255	​Intergenic	--	1	BW-BH-CD	8.6e-06	0.0592359	0.861967	1.62091
16	chr16:14542459	14542459	​Intergenic	--	1	BW-BH-CC	6.3e-06	0.0555321	0.808072	0.168323
16	chr16:3780229	3780229	​Intergenic	SLC25A37	1	BW-BH-CD	3.82e-06	0.0723694	1.05308	1.9803
16	chr16:3847867	3847867	​Intergenic	NKX3-1	1	BW-CD	2.25e-06	0.0592525	1.62137
16	chr16:3847867	3847867	​Intergenic	NKX3-1	1	BW-CC-CD	2.09e-06	0.0591828	0.179388	1.61946
16	chr16:3847867	3847867	​Intergenic	NKX3-1	1	BW-BH-CD	1.74e-06	0.0627237	0.912721	1.71635
16	chr16:3847867	3847867	​Intergenic	NKX3-1	1	BW-BH-CC-CD	4.49e-06	0.0627817	0.913565	0.190297	1.71794
16	chr16:3847867	3847867	​Intergenic	NKX3-1	1	BW-BL-CC-CD	2.5e-06	0.0590632	0.521141	0.179026	1.61619
16	chr16:22911859	22911859	​Intergenic	--	1	BH-BL-CD	8.27e-06	0.0263237	0.0159617	0.0495011
16	chr16:22911859	22911859	​Intergenic	--	1	BH-BL-CC-CD	5.83e-06	0.029826	0.0180853	0.00621279	0.0560871
17	chr17:6254687	6254687	​Intergenic	UCHL1	2	HHGL	4.9e-06	0.0581896
18	chr18:83520390	83520390	Intronic	GRM8	1	BW	3.41e-06	0.0853896
18	chr18:83520390	83520390	Intronic	GRM8	1	BW-BL	5.35e-06	0.080538	0.710622
18	chr18:83520390	83520390	Intronic	GRM8	1	BW-BH	5.82e-06	0.0799567	1.16349
18	chr18:83520390	83520390	Intronic	GRM8	1	BW-CC	8.88e-06	0.0782369	0.237143
18	chr18:83520390	83520390	Intronic	GRM8	1	BW-BH-CC	8.26e-06	0.090166	1.31205	0.273301
18	chr18:83520390	83520390	Intronic	GRM8	1	BW-BH-CD	9.25e-06	0.0881409	1.28258	2.41186
18	chr18:84101847	84101847	​Intergenic	--	1	HL	1.22e-08	0.224982
18	chr18:84101847	84101847	​Intergenic	--	1	HL-FW	2.3e-08	0.223126	0.313765
18	chr18:84101847	84101847	​Intergenic	--	1	HL-HHD	4.98e-08	0.214973	0.464533
18	chr18:84101847	84101847	​Intergenic	--	1	HL-FW-HHD	2.19e-07	0.211216	0.297016	0.456414
18	chr18:69787587	69787587	​Intergenic	--	2	BW-CD	1.63e-06	0.0354016	0.96872
18	chr18:106611307	106611307	Exonic	EZH2, Cul1	2	BW-CD	1.47e-11	0.00507277	0.13881
18	chr18:107142253	107142253	Intronic	Cntnap2	2	BW-CD	3.31e-07	0.0210746	0.576679
18	chr18:97987078	97987078	Intronic	KEL	2	HHGL-HHGR	9e-06	0.0215821	0.021737
19	chr19:25619857	25619857	Intronic	SPATA16	1	BL	9.87e-06	0.0640707
19	chr19:33917752	33917752	​Intergenic	SOX2	1	BL	5.92e-06	0.0691196
19	chr19:74667485	74667485	Intronic	Tmprss3, UBASH3A, RSPH1	1	BH-BL	5.33e-06	0.032682	0.0198171
19	chr19:74667485	74667485	Intronic	Tmprss3, UBASH3A, RSPH1	1	BH-BL-CC	7.95e-06	0.0345774	0.0209664	0.00720253
19	chr19:2622810	2622810	​Intergenic	--	2	BW	6.02e-07	0.108084
19	chr19:2622810	2622810	​Intergenic	--	2	BW-BL	2.23e-07	0.106069	0.935891
19	chr19:2622810	2622810	​Intergenic	--	2	BW-CD	5.32e-07	0.105614	2.88998
19	chr19:2622810	2622810	​Intergenic	--	2	BW-BH-BL	1.15e-06	0.105283	1.53202	0.928958
19	chr19:76984147	76984147	Intronic	DSCAM	2	BW-CD	8.44e-06	0.0867894	2.37488
20	chr20:109742597	109742597	Intronic	Agap1	1	FW	2.9e-06	0.0741503
20	chr20:109742597	109742597	Intronic	Agap1	1	HL-FW	5.56e-06	0.0734697	0.103315
20	chr20:109742597	109742597	Intronic	Agap1	1	HL-FW	8.26e-06	0.0734697	0.103315
20	chr20:2222173	2222173	​Intergenic	--	1	BW-BH-BL-CC	7.51e-06	0.0624081	0.908127	0.550654	0.189164
20	chr20:2222173	2222173	​Intergenic	--	1	BW-BH-BL-CC-CD	2.34e-06	0.0588664	0.856591	0.519404	1.6108	1.6108
20	chr20:83972425	83972425	Intronic	DAB1	1	BW-BH-BL-CC-CD	7.25e-06	0.00624138	0.0908211	0.0550704	0.170787	0.170787
20	chr20:85682196	85682196	​Intergenic	--	1	BH-BL-CC-CD	6.35e-06	0.0220495	0.01337	0.00459294	0.0414636
20	chr20:88896716	88896716	Intronic	ZFYVE9	1	HL	1.91e-10	0.697815
20	chr20:88896716	88896716	Intronic	ZFYVE9	1	FW	4.19e-09	0.234877
20	chr20:88896716	88896716	Intronic	ZFYVE9	1	HL-FW	1.97e-12	0.696708	0.979727
20	chr20:88896716	88896716	Intronic	ZFYVE9	1	HL-FW	3.53e-09	0.696708	0.979727
20	chr20:88896716	88896716	Intronic	ZFYVE9	1	HL-HHD	3.04e-10	0.682121	1.47399
20	chr20:88896716	88896716	Intronic	ZFYVE9	1	HL-FW-HHD	1.26e-11	0.679567	0.955623	1.46847
20	chr20:68919130	68919130	Intronic	NEGR1	2	BW-CD	4.34e-08	0.0119021	0.325685
20	chr20:67107097	67107097	​Intergenic	--	3	BW-BL	7.2e-07	0.00810567	0.0715199
20	chr20:67107097	67107097	​Intergenic	--	3	BW-BH-BL	9.83e-06	0.0070918	0.103196	0.062574
20	chr20:67107097	67107097	​Intergenic	--	3	BW-BL-CD	1.48e-06	0.00905228	0.0798723	0.247704
20	chr20:67107097	67107097	​Intergenic	--	3	BW-BH-BL-CD	9.63e-06	0.00770151	0.112068	0.0679538	0.210742
20	chr20:75068209	75068209	​Intergenic	LEPR	3	BW-BL	5.58e-06	0.0329949	0.291128
20	chr20:75068209	75068209	​Intergenic	LEPR	3	BW-BL-CD	9.51e-06	0.0378515	0.333981	1.03576
21	chr21:48224728	48224728	​Intergenic	--	1	BW-BH-CD	6.3e-06	0.0642963	0.935603	1.75938
21	chr21:29889173	29889173	​Intergenic	C8orf34	2	HL-FW	2.32e-06	0.0346081	0.0486667
21	chr21:4056777	4056777	​Intergenic	--	2	BL-CD	9.22e-06	0.0840881	0.260778
22	chr22:15282186	15282186	Intronic	ANO2, VWF	1	BL-CC	9.78e-07	0.00226381	0.000777681
22	chr22:15282186	15282186	Intronic	ANO2, VWF	1	BL-CC-CD	2.14e-06	0.0025837	0.000887571	0.00801271
22	chr22:15581428	15581428	​Intergenic	CD9, PLEKHG6, TNFRSF1A	1	BL-CC	3.75e-06	0.000360831	0.000123955
22	chr22:42304083	42304083	​Intergenic	OR6C2	1	CC-CD	2.19e-06	0.0501389	0.452638
22	chr22:54613610	54613610	Intronic	ANKS1B	1	HHGL-HHGR	9.71e-06	0.00344462	0.00346934
22	chr22:58531567	58531567	​Intergenic	POLDIP3, CYB5R3	2	HL-FW-HHD	3.33e-07	0.0114148	0.0160517	0.0246661
22	chr22:30992019	30992019	​Intergenic	--	3	BH-CC	6.55e-06	0.0253518	0.00528081
22	chr22:20292753	20292753	Intronic	--	3	BW-BH-CC-CD	2.13e-07	0.0530716	0.772268	0.160865	1.45224
22	chr22:6757140	6757140	​Intergenic	TCF20, CYP2D14, ATP6V1G1, NDUFA6	3	HHGR	4.7e-06	0.0658322
22	chr22:6757140	6757140	​Intergenic	TCF20, CYP2D14, ATP6V1G1, NDUFA6	3	HHGL-HHGR	5.62e-06	0.0599084	0.0603383
23	chr23:10759432	10759432	Intronic	TCEANC, EGFL6	1	BH	5.36e-06	0.0301704
23	chr23:119319054	119319054	​Intergenic	PPIA	1	BW-BL-CC	7.37e-06	0.00145244	0.0128155	0.00440248
23	chr23:19450307	19450307	Intronic	Pcyt1b, PDK3	2	HHGR	4.59e-06	0.0276181
23	chr23:21734309	21734309	Intronic	POLA1	2	HHGR	1.83e-06	0.0298597
23	chr23:21734309	21734309	Intronic	POLA1	2	HHGL-HHGR	3.21e-06	0.0227752	0.0229387
24	chr24:35521589	35521589	​Intergenic	--	1	CC	7.05e-07	0.405961
24	chr24:35521589	35521589	​Intergenic	--	1	BL-CC	5.95e-07	0.0185374	0.0063681
24	chr24:35521589	35521589	​Intergenic	--	1	CC-CD	1.04e-06	0.425637	3.84252
24	chr24:35521589	35521589	​Intergenic	--	1	BL-CC-CD	1.56e-06	0.0194678	0.00668771	0.0603745
24	chr24:35521589	35521589	​Intergenic	--	1	BH-CC	5.86e-06	0.0172198	0.00358691
24	chr24:47197486	47197486	Exonic	Wdr82, Ppm1m, TWF2, TLR9, ALAS1	1	BW-BH	8.61e-06	0.0591797	0.86115
24	chr24:18196528	18196528	​Intergenic	--	2	BW-CD	2.32e-09	0.000682819	0.0186845
24	chr24:41496474	41496474	Intronic	FAM107A, ACOX2	2	HHGL-HHGR	8.53e-06	0.00127725	0.00128641
25	chr25:42232505	42232505	​Intergenic	--	1	BW-BL	5.22e-06	0.00655868	0.0578701
25	chr25:61727423	61727423	​Intergenic	--	1	HL	4.72e-07	0.226247
25	chr25:61727423	61727423	​Intergenic	--	1	HL-FW	1.53e-06	0.225534	0.317151
25	chr25:61727423	61727423	​Intergenic	--	1	HL-HHD	4.5e-07	0.227579	0.491773
25	chr25:61727423	61727423	​Intergenic	--	1	HL-FW-HHD	2.04e-06	0.227262	0.319582	0.491089
25	chr25:37418471	37418471	​Intergenic	RAI14	3	TL	5.32e-06	0.0699321
25	chr25:12255081	12255081	​Intergenic	MAST4	3	BW-BL	8.66e-06	0.0469055	0.413868
26	chr26:30242276	30242276	Intronic	IGF2R, SLC22A1	3	HL-HHD	9.47e-07	0.0463181	0.100088
26	chr26:30242276	30242276	Intronic	IGF2R, SLC22A1	3	HHD	2.49e-06	0.0684503
27	chr27:38307491	38307491	Intronic	FHOD3	2	BW-CD	1.15e-06	0.0800617	2.19078
27	chr27:39046701	39046701	Intronic	CELF4	2	BW-CD	1.65e-06	0.0524757	1.43593
29	chr29:25083911	25083911	​Intergenic	Sh3gl2	1	CD	9.35e-06	0.0418331
29	chr29:25083911	25083911	​Intergenic	Sh3gl2	1	CC-CD	4.4e-06	5.41899e-07	4.8921e-06
29	chr29:19132567	19132567	​Intergenic	--	1	BW-BH-BL-CC-CD	7.95e-06	0.0229745	0.334312	0.202714	0.628667	0.628667
29	chr29:8481663	8481663	​Intergenic	--	2	BH-CD	1.58e-06	0.0475433	0.0894043
29	chr29:8481663	8481663	​Intergenic	--	2	BH-CC-CD	2.59e-06	0.0475419	0.00990304	0.0894015
29	chr29:8481663	8481663	​Intergenic	--	2	BH-BL-CC-CD	6.52e-06	0.0475337	0.0288226	0.00990134	0.0893862
29	chr29:8481663	8481663	​Intergenic	--	2	BH-BL-CD	6.99e-06	0.0475428	0.0288281	0.0894033
29	chr29:21197548	21197548	​Intergenic	--	3	BW-BL	9.17e-06	0.054768	0.483242
29	chr29:24947610	24947610	​Intergenic	--	3	BW-CC-CD	8.45e-06	0.00499536	0.0151414	0.136691
30	chr30:25105033	25105033	​Intergenic	--	3	BW-BL	8.42e-06	0.0873968	0.77114
30	chr30:2407401	2407401	Intronic	DIAPH3	3	BW-CC	3.28e-06	0.061065	0.185093
30	chr30:2407401	2407401	Intronic	DIAPH3	3	BW-CC-CD	5.75e-06	0.0604849	0.183335	1.65509
30	chr30:2407401	2407401	Intronic	DIAPH3	3	BW-BL-CC-CD	7.98e-06	0.0742915	0.655507	0.225184	2.03289
31	chr31:5954839	5954839	Intronic	UBE2C, Map3k7cl	1	CC	3.81e-06	0.0504861
31	chr31:5954839	5954839	Intronic	UBE2C, Map3k7cl	1	CC-CD	3.95e-06	0.0503322	0.454383
31	chr31:5954839	5954839	Intronic	UBE2C, Map3k7cl	1	BH-CC	2.9e-06	0.00437231	0.000910759
31	chr31:5954839	5954839	Intronic	UBE2C, Map3k7cl	1	BH-CC-CD	6.37e-06	0.00492354	0.00102558	0.00925862
31	chr31:5954839	5954839	Intronic	UBE2C, Map3k7cl	1	BH-BL-CC	8.05e-06	0.00413232	0.00250568	0.000860769
31	chr31:47704014	47704014	​Intergenic	--	1	HHGL-HHGR	3.77e-06	0.0175441	0.01767
31	chr31:6823720	6823720	​Intergenic	--	1	BW-BH-BL-CC	9.59e-06	0.00158268	0.0230302	0.0139646	0.00479723
31	chr31:6823720	6823720	​Intergenic	--	1	BW-BH-BL-CC-CD	5.26e-06	0.00150839	0.0219493	0.0133092	0.0412752	0.0412752
31	chr31:7390476	7390476	​Intergenic	--	1	BW-BH	7.09e-07	0.0225156	0.327635
31	chr31:7390476	7390476	​Intergenic	--	1	BW-BH-CC	4.65e-06	0.0247233	0.359759	0.0749384
31	chr31:7390476	7390476	​Intergenic	--	1	BW-BH-CD	1.38e-06	0.0230004	0.334688	0.629375
31	chr31:7390476	7390476	​Intergenic	--	1	BW-BH-BL-CC	1.96e-06	0.0156085	0.227127	0.137721	0.0473108
31	chr31:7390476	7390476	​Intergenic	--	1	BW-BH-CC-CD	7.32e-06	0.0181551	0.264183	0.0550297	0.496791
31	chr31:7390476	7390476	​Intergenic	--	1	BW-BH-BL-CC-CD	4.99e-07	0.0147685	0.214904	0.130309	0.404122	0.404122
32	chr32:7473009	7473009	​Intergenic	--	1	BW-BH	6.61e-06	0.00257406	0.0374563
32	chr32:36860251	36860251	Intronic	PSD3	2	BW-CD	4.74e-06	0.00118113	0.0323202
32	chr32:36850957	36850957	Intronic	PSD3	2	BW-CD	1.11e-06	0.00153254	0.0419359
32	chr32:8174433	8174433	​Intergenic	--	2	BW-CD	1.09e-06	0.067009	1.83361
32	chr32:9452005	9452005	​Intergenic	--	2	BW	3.31e-06	0.101566
32	chr32:9452005	9452005	​Intergenic	--	2	BW-BL	6.73e-07	0.100657	0.888138
32	chr32:9452005	9452005	​Intergenic	--	2	BW-CD	8.94e-07	0.102893	2.81554
32	chr32:9452005	9452005	​Intergenic	--	2	BW-BH-BL	3.95e-07	0.100259	1.45891	0.884627
32	chr32:9442353	9442353	​Intergenic	--	2	BW-BH-BL	4.08e-06	0.0799343	1.16316	0.705295
32	chr32:9480794	9480794	​Intergenic	--	2	BW-BH-BL	7.06e-06	0.000932212	0.013565	0.00822532
33	chr33:23588389	23588389	Intronic	SCN9A	1	TC	8.78e-06	0.0770616
33	chr33:12221801	12221801	Intronic	TTN	2	BW-CD	2.31e-11	0.00498723	0.136469
33	chr33:70120853	70120853	​Intergenic	PPFIA1	3	BW-BH-CC-CD	7.15e-07	0.0214185	0.31167	0.0649213	0.586089

## Sheet: Table S2
Table S2. Genomic inflation factor (λ) values for all single-trait and multi-trait GWAS analyses
Traits	2-year-old	3-year-old	≥4-year-old
BW	1.048	1	1.009
BH	1.009	1.043	1.019
BL	1.017	1.028	1.002
CC	1.019	1.005	1.019
CD	1.024	1.028	1.019
TC	1.028	0.972	1.019
TL	1.014	1.048	1.019
HL	1.014	1.019	0.991
FW	1.000	1.014	1.024
HHD	1.014	1.014	1.028
HHGL	1.019	1.014	1.005
HHGR	1.019	1.033	1.009
BW-BH	1.107	1.000	0.941
BW-BL	1.019	1.019	1.048
BW-CC	1.014	1.014	1.072
BW-CD	1.057	1.222	1.057
BH-BL	1.072	1.019	1.033
BH-CC	1.009	0.986	1.067
BH-CD	1.009	1.033	1.097
BL-CC	1.072	1.067	1.052
BL-CD	1.087	1.092	1.082
CC-CD	1.038	1.052	1.069
BW-BH-BL	1.072	1.052	0.991
BW-BH-CC	1.147	1.067	1.062
BW-BH-CD	1.112	0.991	1.000
BW-BL-CC	1.000	0.991	1.077
BW-BL-CD	1.117	0.968	1.122
BW-CC-CD	0.982	1.048	1.132
BH-BL-CC	1.057	1.067	1.087
BH-BL-CD	1.072	1.092	1.057
BH-CC-CD	1.014	1.067	1.102
BL-CC-CD	1.153	1.122	1.057
BW-BH-BL-CC	1.122	1.158	1.084
BW-BH-BL-CD	1.024	0.995	1.062
BW-BH-CC-CD	1.062	1.052	1.057
BW-BL-CC-CD	1.007	1.028	1.222
BH-BL-CC-CD	1.189	1.077	1.102
BW-BH-BL-CC-CD	1.216	1.048	1.238
HL-FW	1.087	1.097	1.038
HL-HHD	1.014	1	1.048
FW-HHD	1.057	1.072	0.954
HHGL-HHGR	1.072	1.062	0.986
HL-FW-HHD	1.048	1.014	0.954

## Sheet: Table S3
Table S3. Number of significant SNPs and candidate genes detected by single- and multi-trait GWAS in three age groups.
Analysis Type	Age Group	Number of Significant SNPs	Number of Annotated Genes
Single-trait	2-year-old	25	22
	3-year-old	15	24
	≥4-year-old	9	15
Multi-trait	2-year-old	48	40
	3-year-old	52	63
	≥4-year-old	36	59
